# Supplementary material for: Data-Driven Identification of Biomarkers for In Situ Monitoring of Drug Treatment in Bladder Cancer Organoids
Source: Int J Mol Sci. 2022 Jun 23;23(13):6956. doi: 10.3390/ijms23136956 (PMC9266781; doi:10.3390/ijms23136956)
Supplement: Supplementary file 1 [file ijms-23-06956-s001.zip]

Archive with 1 entries (1 files):
- ijms-1757945-supplementary.pdf
